# Supplementary material for: The Role of Active or Passive Drainage after Evacuation of Chronic Subdural Hematoma: An Analysis of Two Randomized Controlled Trials (cSDH-Drain-Trial and TOSCAN Trial)
Source: Diagnostics (Basel). 2022 Dec 5;12(12):3045. doi: 10.3390/diagnostics12123045 (PMC9777194; doi:10.3390/diagnostics12123045)
Supplement: Supplementary file 1 [file diagnostics-12-03045-s001.zip]

Archive with 1 entries (1 files):
- diagnostics-2001152-supplementary.pdf
